# Supplementary material for: Multiscale model of defective interfering particle replication for influenza A virus infection in animal cell culture
Source: PLoS Comput Biol. 2021 Sep 7;17(9):e1009357. doi: 10.1371/journal.pcbi.1009357 (PMC8448327; doi:10.1371/journal.pcbi.1009357)
Supplement: S1 Data — (XLSX) [file pcbi.1009357.s002.xlsx]

## Sheet: MOI 0.001 + MODIP 0
Time	viable cell concentration	infectious STV	total STV	total DIP	non-infected + non-apoptotic cells	infected + non-apoptotic cells	non-infected + apoptotic cells	infected + apoptotic cells	intracellular FL vRNA	intracellular DI vRNA	intracellular S5 vRNA	intracellular FL mRNA	intracellular DI mRNA	intracellular S5 mRNA
hpi	Zellen / mL	PFU/mL	virions/mL	virions/mL	%	%	%	%	vRNAs/cell	vRNAs/cell	vRNAs/cell	mRNAs/cell	mRNAs/cell	mRNAs/cell
0	2150000				85.345	2.85914	11.7445	0.0513593	1.1793		1.49215	0.531947
2	2010000	0			89.6702	1.44981	8.75314	0.12686	0.11281		0.0913055
3		0	337292		91.1239	0.935228	7.90809	0.0328118	0.4926		0.578266
4.5		0			90.9456	1.9365	6.99578	0.122122	0.0360215		0.0956924	0.645653		0.447174
6	2030000	0			91.6565	1.45184	6.78675	0.104947	0.267364		1.99605	1.32786		3.73773
9	2090000	11600	3.32394e+06		74.372	16.7006	8.63888	0.288525	94.3121		136.273	35.8862		189.779
12	2410000	60000	4.96404e+07		1.68565	90.3457	5.80625	2.16245	979.329		2014.87	481.836		3219.27
16	2610000	400000000	3.26912e+10		0.308792	66.6017	10.694	22.3955	85751.6		65330.6	2667.18		30277.3
20	2390000	520000000	4.73559e+10		0.418738	52.0481	5.29767	42.2355	135381		137128	1287.61		18435.4
26	840000	320000000	5.70881e+10		0.474898	6.0041	20.3528	73.1682	91400.4		93619.5	801.921		5647.41
32	110000	160000000	7.48348e+10		0.262723	3.41538	8.19198	88.1299	86911.1		84172.6	675.07		4249.08
38
45
53
61

## Sheet: MOI 3 + MODIP 0
Time	viable cell concentration	infectious STV	total STV	total DIP	non-infected + non-apoptotic cells	infected + non-apoptotic cells	non-infected + apoptotic cells	infected + apoptotic cells	intracellular FL vRNA	intracellular DI vRNA	intracellular S5 vRNA	intracellular FL mRNA	intracellular DI mRNA	intracellular S5 mRNA
hpi	Zellen / mL	PFU/mL	virions/mL	virions/mL	%	%	%	%	vRNAs/cell	vRNAs/cell	vRNAs/cell	mRNAs/cell	mRNAs/cell	mRNAs/cell
0	2330000				5.73625	85.9865	5.10106	3.17614	88.781		128.323	0.534533
2	1880000	3200	611848		1.56273	91.5677	2.84877	4.02083	77.1038		160.154	89.2596		172.211
3		12000	1.35267e+06		0.522153	95.7272	1.10777	2.64283	131.943		1856.77	267.614		4538.64
4.5		84000	1.51154e+07		0.0299844	93.6713	1.13976	5.15894	10033.6		20103	3232.52		36263.4
6	2050000	28000000	1.76963e+09		0.0329436	89.7318	1.20125	9.03405	48619.2		56846.7	2423.18		36770.2
9	1930000	160000000	1.13604e+10		0.0854189	70.5671	1.21284	28.1347	80994		69801	745.897		19966.8
12	1840000	160000000	1.32182e+10		0.0614726	46.1585	2.1512	51.6288	126588		72821.4	559.145		14162.5
16	1170000	80000000	7.87944e+10		0.143055	17.5727	3.19501	79.0892	123648		85987.2	748.623		4847.9
20	510000	80000000	8.96346e+10		0.223656	7.49234	3.27091	89.0131	111799		66039.5	1341.96		5053.99
26	120000	8000000	6.92652e+10
32
38
45
53
61

## Sheet: MOI 30 + MODIP 0
Time	viable cell concentration	infectious STV	total STV	total DIP	non-infected + non-apoptotic cells	infected + non-apoptotic cells	non-infected + apoptotic cells	infected + apoptotic cells	intracellular FL vRNA	intracellular DI vRNA	intracellular S5 vRNA	intracellular FL mRNA	intracellular DI mRNA	intracellular S5 mRNA
hpi	Zellen / mL	PFU/mL	virions/mL	virions/mL	%	%	%	%	vRNAs/cell	vRNAs/cell	vRNAs/cell	mRNAs/cell	mRNAs/cell	mRNAs/cell
0	2100000				1.51707	92.3433	2.85563	3.28397	812.609		1321.82	1.12607		0.981814
2	1780000	440000	9.45166e+07		0.443272	95.4408	0.80735	3.30855	380.982		803.952	477.021		861.303
3		640000	1.24297e+08		0.520183	94.6468	0.503439	4.32956	1201.65		9541.36	1391.69		16504.2
4.5		8000000	1.50526e+09		0.598225	87.5706	1.06348	10.7677	22674.1		39395.5	1793.71		25554.8
6	2080000	56000000	1.41779e+10		0.262385	83.4864	0.934737	15.3165	61374.8		74823.6	1793.71		27013.7
9	1940000	80000000	2.44407e+10		0.208699	57.6348	0.93912	41.2174	112345		87502.5	614.821		15028.1
12	1700000	320000000	4.77743e+10		0.0829984	33.4924	3.05042	63.3742	31674.8		79316.8	610.562		7176.6
16	850000	160000000	4.15929e+10		0	9.7216	0.299815	89.9786	82155.9		91344.4	913.82		3475.05
20	300000	24000000	4.59622e+10		0	5.4234	0.0511659	94.5254	87276.1		73684.1	1091.08		3978.62
26	77000	6000000	4.65585e+10
32
38
45
53
61

## Sheet: MOI 0.001 + MODIP 0.001
Time	viable cell concentration	infectious STV	total STV	total DIP	non-infected + non-apoptotic cells	infected + non-apoptotic cells	non-infected + apoptotic cells	infected + apoptotic cells	intracellular FL vRNA	intracellular DI vRNA	intracellular S5 vRNA	intracellular FL mRNA	intracellular DI mRNA	intracellular S5 mRNA
hpi	Zellen / mL	PFU/mL	virions/mL	virions/mL	%	%	%	%	vRNAs/cell	vRNAs/cell	vRNAs/cell	mRNAs/cell	mRNAs/cell	mRNAs/cell
0	2220000				92.8668	0.577486	6.52173	0.0339651	0.0332382	0.0612969	0.370499	0.650168
2	1860000	0	107465		93.2794	0.172325	6.5483	0	0.0296133	0.0151122	0.311033	0.614992		0.296948
3		0			91.0771	1.68134	7.19165	0.0499453	0.0180968	0.0119942	0.380876	0.495753		0.386539
4.5		0			93.0398	0.94103	6.00144	0.0177566	0.0361838	0.0188446	0.400047	0.480482		1.06824
6	2030000	0			92.9617	1.13242	5.87106	0.0348448	0.359462	0.109037	3.99801	0.914075		6.42186
9	2110000	32000	4.54204e+06		81.6827	10.4173	7.70126	0.19874	212.464	22.0905	223.552	24.5877	7.31028	209.14
12	2410000	120000	6.42063e+07		0.841473	93.1673	3.95486	2.03634	1462.57	91.7915	1628.6	222.793	79.2746	2678.55
16	2470000	320000000	2.42837e+10	4.28071e+09	0.0818194	84.1812	3.09179	12.6125	123884	18341.9	49289.4	1298.21	1044.04	29346.5
20	2720000	440000000	6.63644e+10	1.69932e+10	0.196262	44.6123	8.47889	46.7125	198632	23269.8	95062.8	364.994	536.294	4797.7
26	970000	240000000	9.36858e+10	1.88945e+10	0.313383	9.05672	7.86586	82.7327	82977.3	18855	119670	240.5	322.031	5196.23
32	130000	72000000	4.88641e+10	1.20873e+10	0.390264	5.80804	7.80533	85.9964	90638.1	17357.2	94191.5	314.316	364.875	5106.87
38
45
53
61

## Sheet: MOI 3 + MODIP 0.001
Time	viable cell concentration	infectious STV	total STV	total DIP	non-infected + non-apoptotic cells	infected + non-apoptotic cells	non-infected + apoptotic cells	infected + apoptotic cells	intracellular FL vRNA	intracellular DI vRNA	intracellular S5 vRNA	intracellular FL mRNA	intracellular DI mRNA	intracellular S5 mRNA
hpi	Zellen / mL	PFU/mL	virions/mL	virions/mL	%	%	%	%	vRNAs/cell	vRNAs/cell	vRNAs/cell	mRNAs/cell	mRNAs/cell	mRNAs/cell
0	2140000				4.73522	89.9333	2.99897	2.33253	107.347		125.021	0.439916
2	1840000	5600	3.88155e+06		0.515672	93.3965	1.8463	4.2415	90.7333		187.88	102.042		274.838
3		12000	1.33185e+07		0.159114	94.3826	0.875238	4.58306	677.742	1.0356	4304.04	869.305	2.37467	14214.1
4.5		920000	5.74956e+08	7.88947e+06	0.248678	91.3793	1.45888	6.91312	29133.9	136.418	27397	2758.28	18.2374	35295.3
6	2080000	24000000	1.31894e+10	1.30004e+08	0.0961084	88.4831	1.26541	10.1554	70613.5	319.041	50225.9	1810.15	18.0461	32962.3
9	1950000	160000000	3.40494e+10	3.67337e+08	0.132556	65.4241	1.27568	33.1676	139303	675.452	84873.7	694.068	9.38552	19204.1
12	1820000	80000000	5.33419e+10	6.65325e+08	0.0595108	40.369	1.72585	57.8457	191671	1064.64	104215	722.351	9.48501	9494.96
16	1040000	120000000	5.75465e+10	6.44952e+08	0.087608	11.6075	1.79586	86.509	168817	1308.42	107317	496.962	4.79623	4265.92
20	470000	32000000	6.03411e+10	6.77856e+08	0.132628	4.31037	5.86873	89.6883	140745	1038.48	88258.2	844.416	6.69755	3916.42
26	130000	24000000	8.25154e+10	9.10849e+08
32
38
45
53
61

## Sheet: MOI 30 + MODIP 0.001
Time	viable cell concentration	infectious STV	total STV	total DIP	non-infected + non-apoptotic cells	infected + non-apoptotic cells	non-infected + apoptotic cells	infected + apoptotic cells	intracellular FL vRNA	intracellular DI vRNA	intracellular S5 vRNA	intracellular FL mRNA	intracellular DI mRNA	intracellular S5 mRNA
hpi	Zellen / mL	PFU/mL	virions/mL	virions/mL	%	%	%	%	vRNAs/cell	vRNAs/cell	vRNAs/cell	mRNAs/cell	mRNAs/cell	mRNAs/cell
0	2070000				1.23728	92.8163	2.65926	3.28714	1049.73		1221.78	0.671947		2.4589
2	1900000	160000	2.79558e+07		0.630303	93.8962	2.25574	3.21776	415.488		1032.9	556.847		3749.07
3		320000	4.18646e+07		0.0978369	94.3394	0.505709	5.05709	9297.27	0.446442	27787.3	2327.26		55618.3
4.5		32000000	7.89363e+09	5.6168e+06	0.0315353	89.3037	0.346563	10.3182	42326.2	1.79929	74529.1	1684.57		40576.6
6	1960000	80000000	1.78238e+10	1.14129e+07	0.179248	82.4996	0.423659	16.8975	70640.4	3.44567	97230.6	1223.91		35244.3
9	1810000	200000000	2.85826e+10	1.80065e+07	0.055133	58.0408	0.441083	41.4446	86160.2	4.74238	127738	460.744		15809
12	1560000	200000000	3.87594e+10	2.57053e+07	0.020282	31.2791	0.263536	68.4371	124655	8.72631	179980	584.398		8908.13
16	980000	80000000	4.55229e+10	4.23857e+07	0	8.2434	0.820029	90.9366	74690.4	5.00775	133215	573.644		4508.68
20	310000	44000000	4.80851e+10	4.44285e+07	0	7.9051	0.118618	91.9763	76534.5	5.48343	104278	1149.01		5332.01
26	72000	8000000	3.94283e+10	3.39936e+07
32
38
45
53
61

## Sheet: MOI 0.001 + MODIP 3
Time	viable cell concentration	infectious STV	total STV	total DIP	non-infected + non-apoptotic cells	infected + non-apoptotic cells	non-infected + apoptotic cells	infected + apoptotic cells	intracellular FL vRNA	intracellular DI vRNA	intracellular S5 vRNA	intracellular FL mRNA	intracellular DI mRNA	intracellular S5 mRNA
hpi	Zellen / mL	PFU/mL	virions/mL	virions/mL	%	%	%	%	vRNAs/cell	vRNAs/cell	vRNAs/cell	mRNAs/cell	mRNAs/cell	mRNAs/cell
0	2220000				5.42521	87.7211	4.3197	2.534	0.0166802	97.3342	227.009		1.97239	1.0773
2	1890000	0		6.96438e+06	0.316721	93.3322	3.15055	3.20055	0.0529323	60.2656	296.492	0.412618	273.142	497.787
3		0		3.47327e+07	0.434925	90.9167	4.49984	4.14856	0.0226442	54.5297	264.662		477.383	755.625
4.5		0	81615.2	2.81849e+07	0.0792076	94.2156	2.53564	3.15371	0.0842954	47.8317	216.795	0.418791	564.809	799.043
6	2060000	0		3.27805e+07	0.198918	92.4072	3.10014	4.27719	0.638172	118.479	333.17	0.582767	780.063	1128.32
9	2060000	0	208268	2.69449e+07	0.0476604	92.3174	2.26983	5.36507	2.4494	107.573	289.3	0.712133	1045.23	1143.25
12	2360000	0		1.74044e+07	0.10584	90.2788	4.12845	5.48695	6.42652	240.266	323.099	0.764179	1358.77	1212.92
16	2670000	0	111043	2.87337e+07	0.0345382	89.4428	3.12231	7.38314	12.2113	428.869	255.092	0.923473	1405.25	1015.69
20	2930000	240	466199	6.31453e+07	0.0182188	91.0759	2.61725	6.27048	27.498	680.82	201.399	1.69764	2082.84	1270.03
26	3090000	800	4.13683e+06	2.09383e+08	0.154395	85.6205	5.55879	8.64701	32.8098	504.339	337.285	2.08995	2548.58	1077.58
32	3470000	7200	1.71322e+07	6.98769e+08	0.729701	84.0897	7.38564	7.79496	56.1128	1499.79	401.77	2.44261	2735.1	1002.42
38	3640000	16000	2.62989e+07	8.25868e+08	0.170565	91.6793	1.70583	6.44427	102.017	2284.36	672.849	4.87246	3290.88	1228.97
45	3620000	20000	8.69207e+07	2.3245e+09	0.383803	95.3037	1.19666	3.11584	243.381	4383.81	1246.94	10.4298	4545.07	1684.84
53	3610000	36000	1.93901e+08	4.55024e+09	0.337438	93.1617	1.01244	5.48846	538.828	10454.4	2101.13	38.5316	8640.43	3125.26
61	3610000	160000	3.77799e+08	1.04598e+10	0.270002	88.8102	2.58227	8.33753	1423.37	23593	3475.85	126.405	19368.9	7154.13

## Sheet: MOI 3 + MODIP 3
Time	viable cell concentration	infectious STV	total STV	total DIP	non-infected + non-apoptotic cells	infected + non-apoptotic cells	non-infected + apoptotic cells	infected + apoptotic cells	intracellular FL vRNA	intracellular DI vRNA	intracellular S5 vRNA	intracellular FL mRNA	intracellular DI mRNA	intracellular S5 mRNA
hpi	Zellen / mL	PFU/mL	virions/mL	virions/mL	%	%	%	%	vRNAs/cell	vRNAs/cell	vRNAs/cell	mRNAs/cell	mRNAs/cell	mRNAs/cell
0	2190000				0.971218	93.0935	1.97843	3.95687	232.327	59.1659	601.316	0.625652		0.622828
2	1900000	120000	3.2276e+07	2.37968e+07	0.30508	93.9136	1.39715	4.38415	245.44	84.7223	663.069	203.421	129.641	698.989
3		240000	7.45952e+07	5.16206e+07	0.16052	93.0027	0.834541	6.00226	1625.86	3170.74	7942.03	976.414	3990.84	22094.2
4.5		2400000	7.7147e+08	3.01603e+09	0.146568	89.1694	0.830617	9.85338	8917.76	28023.8	34304.5	1334.29	9020.05	36274.1
6	2000000	8000000	5.07686e+09	1.90702e+10	0.105721	86.4094	1.30442	12.1805	49931.1	200108	54666.7	520.983	4311.69	29546
9	2060000	28000000	1.34845e+10	5.35501e+10	0.109041	62.4501	1.1087	36.3322	93559.9	264989	84597.6	83.5692	1268.91	19804.3
12	1780000	28000000	1.99564e+10	7.3084e+10	0.211838	38.3182	3.11376	58.3562	105138	400232	93589.8	168.421	1867.86	9144.47
16	1170000	16000000	2.79006e+10	1.10524e+11	0.0871491	12.8105	2.26579	84.8366	90714.7	414715	82689.7	53.8563	643.901	3863.22
20	490000	12000000	1.76416e+10	1.00764e+11	0.0816315	6.47617	2.61227	90.8299	37944.5	177958	70028.8	101.303	835.178	2145.54
26	110000	2400000	3.25753e+10	1.14726e+11
32
38
45
53
61

## Sheet: MOI 30 + MODIP 3
Time	viable cell concentration	infectious STV	total STV	total DIP	non-infected + non-apoptotic cells	infected + non-apoptotic cells	non-infected + apoptotic cells	infected + apoptotic cells	intracellular FL vRNA	intracellular DI vRNA	intracellular S5 vRNA	intracellular FL mRNA	intracellular DI mRNA	intracellular S5 mRNA
hpi	Zellen / mL	PFU/mL	virions/mL	virions/mL	%	%	%	%	vRNAs/cell	vRNAs/cell	vRNAs/cell	mRNAs/cell	mRNAs/cell	mRNAs/cell
0	2260000				0.966976	93.5935	1.98585	3.45365	756.542	37.955	959.734	0.551864	1.30749	2.0862
2	2000000	120000	2.99362e+07	1.15141e+07	0.234736	94.6848	1.24078	3.83972	409.737	25.1847	1234.67	381.226	103.334	3553.15
3		160000	3.76508e+07	1.87085e+07	0.167782	92.7349	0.469799	6.6275	6381.57	2012.99	22135.2	1233.03	1576.2	36446.6
4.5		28000000	2.48272e+09	2.69918e+09	0	89.2422	0.576607	10.1812	36183.8	12771	74009.5	1484.7	3133.49	42101.8
6	2120000	28000000	1.40751e+10	1.27591e+10	0.452619	82.5816	0.983304	15.9825	69662.7	22013.3	97230.6	749.544	1641.54	33068.1
9	1930000	48000000	2.33568e+10	1.8703e+10	0.0680787	67.8747	0.340319	31.7169	114655	53179.9	155929	352.618	1483.04	19859.6
12	1630000	44000000	1.41717e+10	8.35297e+09	0.0573731	36.4627	0.30591	63.174	140822	73726.4	158681	225.794	932.735	10749
16	940000	64000000	3.15648e+10	2.38756e+10	0	10.1241	0.0393656	89.8365	119967	84938	144377	235.211	800.953	4569.58
20	310000	8000000	5.88435e+10	1.43718e+10	0	6.6719	0.0521704	93.2759	93024.6	64460.9	139902	498.125	1214.56	4301.83
26	60000	8000000	6.34447e+10	1.96989e+10
32
38
45
53
61

## Sheet: MOI 0.001 + MODIP 30
Time	viable cell concentration	infectious STV	total STV	total DIP	non-infected + non-apoptotic cells	infected + non-apoptotic cells	non-infected + apoptotic cells	infected + apoptotic cells	intracellular FL vRNA	intracellular DI vRNA	intracellular S5 vRNA	intracellular FL mRNA	intracellular DI mRNA	intracellular S5 mRNA
hpi	Zellen / mL	PFU/mL	virions/mL	virions/mL	%	%	%	%	vRNAs/cell	vRNAs/cell	vRNAs/cell	mRNAs/cell	mRNAs/cell	mRNAs/cell
0	2240000				0.896633	89.6815	4.15296	5.26894	0.0401026	519.219	3633.69	0.420349	9.20442	5.44477
2	1940000	0		6.27931e+07	0.647754	90.1504	4.07699	5.10576		266.14	2360.83	0.384516	449.339	775.755
3		0		1.47684e+08	0.351312	81.2354	10.158	8.25525		278.728	2476.7	0.356999	646.145	1216.91
4.5		0	137842	1.59129e+08	0.214849	91.0939	3.27163	5.41967	0.0368058	246.996	200.167	0.37188	929.152	1233.02
6	2090000	0	116254	1.22165e+08	0.110968	93.3755	2.74169	3.77181	0.0879921	272.846	2197.11	0.459521	1164	1312.46
9	2100000	0		1.44055e+08	0.179437	90.5369	2.31685	6.96685	0.195068	161.799	1384.18	0.431416	1322.7	1139.5
12	2260000	0		1.68815e+08	0.385146	85.9318	5.44756	8.23554	0.494366	176.836	1922.57	0.489458	1820.66	1343.01
16	2320000	0	78469.5	1.74147e+08	0.0584233	82.6942	4.76932	12.4781	0.635095	137.391	1648.15	0.480456	2431.36	1299.59
20	2600000	80		1.00741e+08	0.404297	82.1389	6.50496	10.9518	6.5049	124.817	246.638	0.691293	2689.49	1877.84
26	2560000	80	146213	2.28966e+08	0.714044	80.7514	7.01644	11.5182	1.2702	110.608	136.901	0.434631	2698.55	1299.59
32	2830000	0	554583	2.12498e+08	0.808166	88.8088	3.81237	6.57063	1.87186	124.817	197.445	0.47162	2744.32	1261.71
38	2830000	800	1.03675e+06	1.81897e+08	0.0930003	90.5506	3.27381	6.08259	1.87829	109.046	184.382	0.584935	3484.53	1220.92
45	2580000	600	2.01109e+06	3.06711e+08	0.0868781	94.0389	1.18179	4.67503	2.53173	115.428	403.737	0.616141	3790.2	1212.92
53	2560000	720	2.2894e+06	2.27546e+08	0.204714	92.5099	2.14979	5.13561	2.13257	109.824	574.373	0.618433	3369.28	1150.79
61	2550000	1600	3.93094e+06	2.75936e+08	0.0344858	91.4398	2.11851	6.40719	2.55676	94.2568	442.823	0.764179	2735.1	1053.08

[truncated: 2 more sheets: MOI 3 + MODIP 30, MOI 30 + MODIP 30]
